# Supplementary material for: Osmia species (Hymenoptera, Megachilidae) from the southeastern United States with modified facial hairs: taxonomy, host plants, and conservation status
Source: Zookeys. 2011 Nov 21;(148):257–78. doi: 10.3897/zookeys.148.1497 (PMC3264411; doi:10.3897/zookeys.148.1497)
Supplement: XML Treatment for Osmia (Melanosmia) calaminthae [file zookeys.148.1497-treatment1.xml]

<!DOCTYPE tp:taxon-treatment
  PUBLIC "-//TaxonX//DTD Taxonomic Treatment Publishing DTD v0 20100105//EN" "tax-treatment-NSO.dtd">
<tp:taxon-treatment xmlns:tp="http://www.plazi.org/taxpub"><tp:treatment-meta><mixed-citation publication-type="journal"><person-group><name><surname>Rightmyer</surname><given-names>Molly G.</given-names></name><name><surname>Deyrup</surname><given-names>Mark</given-names></name><name><surname>Ascher</surname><given-names>John S.</given-names></name><name><surname>Griswold</surname><given-names>Terry</given-names></name></person-group><article-title>
                    <italic>Osmia</italic> species (Hymenoptera, Megachilidae) from the southeastern United States with modified facial hairs:  taxonomy, host plants, and conservation status
                </article-title><source>Zookeys</source><day>21</day><month>11</month><year>2011</year><volume>2011</volume><issue>148</issue><fpage>257</fpage><lpage>278</lpage><pub-id pub-id-type="doi">10.3897/zookeys.148.1497</pub-id></mixed-citation></tp:treatment-meta><tp:nomenclature><tp:taxon-name>
                        <tp:taxon-name-part taxon-name-part-type="genus">Osmia</tp:taxon-name-part>
                        <tp:taxon-name-part taxon-name-part-type="subgenus"> (Melanosmia) </tp:taxon-name-part>
                        <tp:taxon-name-part taxon-name-part-type="species">calaminthae</tp:taxon-name-part>
                    <object-id xmlns:xlink="http://www.w3.org/1999/xlink" xlink:type="simple">urn:lsid:zoobank.org:act:DB373E46-E362-4108-8AD5-52DE1598A8FD</object-id>
                    <object-id xmlns:xlink="http://www.w3.org/1999/xlink" xlink:type="simple">http://species-id.net/wiki/Osmia_calaminthae</object-id>
                    </tp:taxon-name><tp:taxon-authority>Rightmyer, Ascher &amp; Griswold</tp:taxon-authority><tp:taxon-status xmlns:xlink="http://www.w3.org/1999/xlink" xlink:type="simple">sp. n.</tp:taxon-status><xref ref-type="fig" rid="F1">Figs 2, 3</xref><xref ref-type="fig" rid="F3">5–7</xref><xref ref-type="fig" rid="F4">9</xref><xref ref-type="fig" rid="F5"/><xref ref-type="fig" rid="F6">26</xref><tp:nomenclature-citation-list><tp:nomenclature-citation><tp:taxon-name>Osmia</tp:taxon-name><comment> sp.; <xref ref-type="bibr" rid="B8">Deyrup et al. 2002</xref>: 99.</comment></tp:nomenclature-citation></tp:nomenclature-citation-list></tp:nomenclature><tp:treatment-sec sec-type="Diagnosis"><title>Diagnosis.</title><p>Females of <italic><tp:taxon-name>Osmia calaminthae</tp:taxon-name></italic> are most similar to <italic><tp:taxon-name>Osmia (Melanosmia) albiventris</tp:taxon-name></italic> Cresson and <italic><tp:taxon-name>Osmia (Melanosmia) cordata</tp:taxon-name></italic> Robertson, sharing with those species the white hairs of the body (including scopa) and four-toothed mandible with the outer and condylar ridges parallel (<xref ref-type="fig" rid="F4">Figs 13, 14</xref>). Unlike those species, <italic><tp:taxon-name>Osmia calaminthae</tp:taxon-name></italic> has specialized hairs on the face (including clypeus and frons) that are extremely short, evenly spaced, simple, and stout (<xref ref-type="fig" rid="F3">Figs 5, 6</xref>; longer and finer in <italic><tp:taxon-name>Osmia albiventris</tp:taxon-name></italic> and <italic><tp:taxon-name>Osmia cordata</tp:taxon-name></italic>). In addition, the punctures of the head and mesosoma are large and deeply impressed in <italic><tp:taxon-name>Osmia calaminthae</tp:taxon-name></italic>, the hairs on the posterior surface of the foretarsal segments are relatively long, the wings are heavily infuscate, the rugose sculpturing of the dorsal propodeal triangle is strongly impressed and well differentiated from the ventral area of shagreened integument (<xref ref-type="fig" rid="F5">Fig. 15</xref>), and the hairs on the lateral dorsal surface of T1 are dense and long, much more so than on remaining metasomal terga (<xref ref-type="fig" rid="F4">Figs 9, 10</xref>; T1 hairs not conspicuously longer and denser than those on other metasomal terga in <italic><tp:taxon-name>Osmia albiventris</tp:taxon-name></italic> and <italic><tp:taxon-name>Osmia cordata</tp:taxon-name></italic>). <italic><tp:taxon-name>Osmia (Melanosmia) sandhouseae</tp:taxon-name></italic> Mitchell is a superficially similar species found sympatrically in Florida and is known to visit <italic><tp:taxon-name>Calamintha</tp:taxon-name></italic> in March (<xref ref-type="bibr" rid="B8">Deyrup et al. 2002</xref>); however, in that species the outer and condylar ridges of the mandible converge apically (parallel in <italic><tp:taxon-name>Osmia calaminthae</tp:taxon-name></italic>) and the hairs of the clypeus and frons are long and fine.</p><p>Males of <italic><tp:taxon-name>Osmia calaminthae</tp:taxon-name></italic> are distinguished from many other <italic><tp:taxon-name>Osmia</tp:taxon-name></italic> by the relatively slender, pointed teeth of T7 (basally about one-fourth the width of the midapical emargination; <xref ref-type="fig" rid="F6">Fig. 22</xref>). Among the <italic><tp:taxon-name>Osmia</tp:taxon-name></italic> with such slender teeth on T7, <italic><tp:taxon-name>Osmia calaminthae</tp:taxon-name></italic> is extremely similar to <italic><tp:taxon-name>Osmia cordata</tp:taxon-name></italic> due to the white hairs on the metasomal terga (including laterally on T6) and S4 (<xref ref-type="fig" rid="F6">Fig. 24</xref>), and by the hairs on the apical margin of S4 that are longer medially than laterally. <italic><tp:taxon-name>Osmia calaminthae</tp:taxon-name></italic> can be separated from <italic><tp:taxon-name>Osmia cordata</tp:taxon-name></italic> by the deep and large punctures on the frons and vertex. Males of <italic><tp:taxon-name>Osmia sandhouseae</tp:taxon-name></italic> Mitchell are superficially similar; however, in that species the punctures on the upper gena are extremely large and deep, much more so than on the vertex, while in <italic><tp:taxon-name>Osmia calaminthae</tp:taxon-name></italic> the punctures of the upper gena and vertex are subequal in size.</p><!--PageBreak--><!--PageBreak--><fig id="F4" position="float" orientation="portrait"><label>Figures 9–14.</label><caption><p> <italic><tp:taxon-name>Osmia calaminthae</tp:taxon-name></italic>, holotype female <bold>9</bold> Dorsal habitus <bold>10</bold> Lateral habitus <bold>11</bold> Face <bold>12</bold> Close up of clypeus and paraocular area <bold>13</bold> Mandible, showing the shape and placement of teeth <bold>14</bold> Mandible, showing outer and condylar ridges and overall shape.</p></caption><graphic xmlns:xlink="http://www.w3.org/1999/xlink" xlink:href="ZooKeys-148-257-g004.jpg" position="float" orientation="portrait" xlink:type="simple"/></fig><fig id="F5" position="float" orientation="portrait"><label>Figures 15–20.</label><caption><p> <bold>15, 16</bold> <italic><tp:taxon-name>Osmia calaminthae</tp:taxon-name></italic>, females <bold>15</bold> Propodeal triangle of paratype specimen <bold>16</bold> T1–T3 of holotype specimen <bold>17–20</bold> <italic><tp:taxon-name>Osmia calaminthae</tp:taxon-name></italic>, male paratype <bold>17</bold> Dorsal habitus <bold>18</bold> Lateral habitus <bold>19</bold> Face <bold>20</bold> Mandibles</p></caption><graphic xmlns:xlink="http://www.w3.org/1999/xlink" xlink:href="ZooKeys-148-257-g005.jpg" position="float" orientation="portrait" xlink:type="simple"/></fig><fig id="F6" position="float" orientation="portrait"><label>Figures 21–26.</label><caption><p> <italic><tp:taxon-name>Osmia calaminthae</tp:taxon-name></italic>, male paratypes <bold>21</bold> Propodeal triangle <bold>22</bold> T6 and T7 <bold>23</bold> S3 and S4, dorsal view <bold>24</bold> S3 and S4, oblique view <bold>25</bold> Genital capsule, dorsal view <bold>26</bold> Genital capsule, lateral view.</p></caption><graphic xmlns:xlink="http://www.w3.org/1999/xlink" xlink:href="ZooKeys-148-257-g006.jpg" position="float" orientation="portrait" xlink:type="simple"/></fig></tp:treatment-sec><tp:treatment-sec sec-type="Description"><title>Description.</title><p> <bold>Female.</bold> <xref ref-type="fig" rid="F3">Figs 5–7</xref>, <xref ref-type="fig" rid="F4">9</xref>–<xref ref-type="fig" rid="F5">16</xref>. Total length: ca. 11 mm (10–11 mm); Forewing length: 7 mm (6–7 mm); distance between lateral ocellus and preoccipital margin 0.6 mm (0.5–0.6 mm); distance of lateral ocellus to compound eye 0.6 mm.</p><p><italic>Color</italic>: Dark blue (mesosoma sometimes with integument slightly paler blue), except with brown integument on mouthparts, labrum, mandible, apical edge of clypeus, antenna, legs distal to trochanters, apical margins of metasomal terga, and metasomal sterna. Wings strongly infuscate.</p><p><italic>Pubescence</italic>: Hairs entirely white to pale golden except darker golden on mouthparts and distally on legs, brown on wings; hairs conspicuous on mesosoma and T1 <!--PageBreak--><!--PageBreak-->so as to obscure underlying blue integument, but inconspicuous on distal terga. Galea and basal two labial palpal segments with hairs on lateral margins straight, 0.2–0.5 OD in length. Labrum with long hairs arranged in two curved, transverse rows, along subapical margin and at approximate midpoint (hairs slightly more scattered along row at midpoint), with additional fringe of shorter hairs at apical margin. Clypeus below apical margin with lateral tuft of pale golden, medially directed hairs (often hidden by clypeal margin). Head with short, stout, simple, erect hairs evenly spaced on face (<xref ref-type="fig" rid="F3">Figs 5, 6</xref>), scape, and pedicel, these hairs denser and appressed on outer surface of mandible, longer and relatively sparse on ventral margin of mandible, vertex, and posteriorly on gena. Hypostomal area with straight, minutely branched hairs evenly distributed across area, 2.0–3.0 OD in length. Mesosoma (excluding legs and wings) and laterally on T1 covered with dense, long, minutely branched, white hairs (<xref ref-type="fig" rid="F4">Figs 9, 10</xref>); remainder of metasomal terga with hairs conspicuously shorter and sparser than hairs on mesosoma and T1. Legs with hairs on outer surfaces white, on forefemur and foretibia relatively slender and minutely branched, on foretarsal segments long (ca. 3.0 OD in length), slightly stouter, and simple; on midleg outer surface entirely minutely branched; on hindleg outer surface mostly minutely branched except basitarsus with hairs appressed, simple, and relatively stout. Legs with hairs on inner surfaces of fore- and midfemora and fore- and midtibiae white, minutely branched, and relatively sparse, with some shining areas lacking hairs; inner surface of hindfemur with denser, minutely branched white hairs, of hind tibia with very dense, short, white, subappressed hairs; inner surfaces of all tarsal segments with hairs dense, golden, stout, and simple. Wing membranes with short, dense, evenly distributed, simple hairs. Scopa white to pale golden.</p><p><italic>Punctation</italic>: Head and mesosoma with punctures nearly contiguous, round, and strongly impressed except as follows: labrum mostly impunctate; clypeus with impunctate midapical truncation about half length of F1; clypeus immediately adjacent to apical impunctate truncation and next to compound eye with punctures relatively small and dense (<xref ref-type="fig" rid="F4">Fig. 12</xref>); paraocular area with punctures separated by up to two puncture diameters; clypeus, vertex, and mesoscutum immediately posterior to median longitudinal sulcus with punctures separated by up to one puncture diameter; mesepisternum in upper anterior corner with punctures relatively small, ventrally with punctures separated by up to one puncture diameter; hypostomal area, pronotum, propodeum, and legs with punctures shallowly impressed, sometimes elongated into oval shape; tegula with punctures minute, dense at margins and sparse medially (separated by up to four or five puncture diameters); metanotum, metepisternum, and lateral and posterior surfaces of propodeum with background integument moderately granulose and relatively dull; propodeal triangle with dorsal third strongly, deeply areolate to lineate, lower two thirds granulose grading to shining, glabrous area along lower lateral margin (<xref ref-type="fig" rid="F5">Fig. 15</xref>). T1 anterior and dorsal surfaces, and T2–T3 shining, T4–T6 moderately shagreened, T1 medially on disc with small punctures separated by up to a puncture diameter, grading to slightly larger and denser punctures on more posterior terga, T1–T5 apical impunctate bands relativel<!--PageBreak-->y narrow laterally, ca. one puncture diameter in length, medially with impunctate bands widened, up to four puncture diameters in length (or even longer at exact midpoint).</p><p><italic>Structure</italic>: Labial palpus four-segmented, second labial palpal segment ca. one-fourth longer than basal-most segment. Mandible with outer and condylar ridges of subequal thickness or with condylar ridge slightly thicker, parallel along length (<xref ref-type="fig" rid="F4">Fig. 14</xref>); apical margin with four teeth, third separated from second and fourth by carina, margin of third tooth forming distinct V-shape with adjacent margin of second and <!--PageBreak-->weakly curved U-shape with adjacent margin of fourth, third tooth weakly set back from second and fourth (<xref ref-type="fig" rid="F4">Fig. 13</xref>); inner, ventral margin of mandible lacking distinct tooth, very weakly diverging away from condylar ridge basally; mandible apically widened (1.5 times wider than median width), first tooth length subequal to that of other teeth or very slightly longer, second tooth located about half way between first and fourth teeth (<xref ref-type="fig" rid="F4">Fig. 13</xref>). Clypeus with apical margin forming anteriorly produced truncation, linear or weakly concave along truncation and forming ca. 130 degree angle with lateral apical margin of clypeus. F1 one-third longer than F2 length or slightly more, remaining apical flagellar segments gradually increasing in length such that F10 ca. one-fourth longer than F1 length. Vertex behind lateral ocellus 2.5–3.0 OD in length. Genal width subequal to that of compound eye in lateral view. Preoccipital margin rounded, not carinate. Hypostomal carina moderately high, highest at about midpoint of hypostomal area posterior to angle, not forming triangular projection at this point but forming distinct, semicircular projection, tapering to low carina or near obsolescence at angle. Malus forming pointed apical spine, this spine more or less a narrowed continuation of nearby edge of velum. Foretarsal segments excluding basitarsal and apical-most segments with lobes moderately swollen, anterior lobes slightly longer than posterior. Midtarsal segments with anterior and posterior lobes of equal width, weakly swollen; hind tarsal segments not swollen. Hind tibial spurs more or less straight on basal three-fourths, with outer spur moderately curved at apical tip and inner spur slightly less strongly curved apically, outer spur about a fifth to a sixth shorter than inner. Hind basitarsus with lateral margins of outer surface parallel.</p><p><bold>Male.</bold> <xref ref-type="fig" rid="F5">Figs 17</xref>–<xref ref-type="fig" rid="F6">26</xref>. Total length: ca. 10 mm; Forewing length: 6 mm; length of lateral ocellus to preoccipital margin 0.4 mm; length of lateral ocellus to compound eye 0.5 mm.</p><p><italic>Color</italic>: Head and mesosoma pale blue, metasoma dark blue, except with brown integument on mouthparts, labrum, mandible, apical edge of clypeus, antenna, legs distal to trochanters, S5–S8, and apical margins of all metasomal terga and S1–S4. Wings moderately infuscate, except along leading edge of forewing more strongly infuscate.</p><p><italic>Pubescence</italic>: White, minutely branched hairs on body except golden to pale golden, stouter hairs on inner surfaces of tarsi. Labrum sparsely covered with hairs on apical half and with hairs forming short fringe at apical margin. S2 with hairs at apical third relatively long (ca. 3.0 OD). S3 with dense, posteriorly directed hairs forming semicircular fringe along entire emargination (hairs ca. 1.5 OD in length throughout) (<xref ref-type="fig" rid="F6">Fig. 23</xref>). S4 sparsely covered with white, medio-posteriorly directed, distally wavy hairs, these hairs not interrupted medially on S4, distinctly longer at midapical truncation than laterally on apical margin of disc. S6 midapical truncation sparsely covered with short, white hairs.</p><p><italic>Punctation</italic>: Head with punctures ovate to circular, contiguous or nearly so and deeply impressed except as follows: labrum mostly impunctate on basal half; clypeus with impunctate area immediately next to anterior tentorial pit and impunctate band along apical margin about one-fourth length of F1 and slightly swollen on median third (<xref ref-type="fig" rid="F5">Fig. 20</xref>); disc of clypeus and interantennal area with punctures small and ovate;<!--PageBreak--> hypostomal area anteriorly near angle with punctures weakly, shallowly impressed. Mesosoma with punctures round, nearly contiguous and deeply impressed except as follows: tegula with punctures minute, sparser medially, separated by up to eight puncture diameters; metepisternum with punctures more irregular and with impunctate area near anterior margin and sometimes medially across sclerite; pronotum and lateral and posterior surfaces of propodeum strongly shagreened, with very weakly, shallowly impressed punctures; metanotum with punctures distinct but smaller than on <!--PageBreak-->mesoscutum and separated by about a puncture diameter; propodeal triangle strongly lineolate to reticulate on dorsal half and shagreened on lower half, sometimes with weakly shining areas laterally near ventral margin (<xref ref-type="fig" rid="F6">Fig. 21</xref>); legs with inner surfaces of trochanters, femora, and tibiae (except hind tibia) shining, with scattered smaller punctures. T1 with anterior surface weakly shagreened, shining; metasomal terga with dorsal surfaces very weakly shagreened, shining. Metasomal terga with punctures small and well impressed (slightly less impressed on T5–T7). T1–T4 dorsal surfaces with punctures separated between 0.5 and 2.0 puncture diameters; apical impunctate margins medially ca. 3.0–4.0 puncture diameters in length, laterally as little as 1.0 puncture diameter. T5–T6 with punctures less distinct, separated by ca. 1.0 puncture diameter medially; T5 with apical impunctate margin medially ca. 3.0 puncture diameters in length. S1–S3 with punctures moderately impressed, ovate. S4 with integument punctate basally, grading to shagreened and papillate at bases of hairs apically. S5–S6 shagreened.</p><p><italic>Structure</italic>: Mandible with outer and condylar ridges converging apically; with two teeth, upper and lower teeth nearly the same width and length; inner margins of upper and lower teeth forming nearly 90 degree angle; upper tooth with inner and dorsal margins forming ca. 45–60 degree angle; inner, ventral margin of mandible weakly diverging away from condylar ridge basally. Clypeus apical margin lacking distinct apical truncation, medially very weakly concave, laterally with weakly tuberculate swelling. Flagellar segments subequal in length, except F1 about three-fourths length of F2 and F11 slightly longer than other segments. Vertex behind lateral ocellus 1.5 OD in length or slightly longer. Genal width ca. three-fourths that of compound eye in lateral view or slightly wider. Preoccipital margin rounded, not carinate. Hypostomal carina relatively shallow, about the same height along length of head, gradually tapering to near obsolescence at angle, not forming distinct tooth. Malus forming small but distinct, pointed apical spine. Foretarsal segments excluding basitarsal and apical-most segments with anterior lobes very slightly more swollen than posterior. Mid- and hind tarsal segments not swollen. Hind tibial spurs relatively stout, very weakly curved along length, outer spur slightly shorter than inner. Hind basitarsus with lateral margins of outer surface subparallel, with very small tooth on inner margin about one-fourth from apical margin along length. T6 midapically with moderate emargination, forming one-half of circle in outline or nearly so (<xref ref-type="fig" rid="F6">Fig. 22</xref>); T6 lateroapical margin smoothly, weakly convex, not forming distinct tooth or forming very weak lateral tooth. T7 midapically strongly emarginate, forming semicircle about as wide as deep (slightly smaller than 1.0 OD in width), with spines on either side of emargination slender, about one-fourth as wide as emargination width (<xref ref-type="fig" rid="F6">Fig. 22</xref>). S2 evenly convex, covering most of S3 (in one specimen with weak emargination at midapex). S3 with midapical emargination strongly semicircular, about as wide and long (half entire width of sternum, 1.5 OD in length or slightly more, measuring only apical margin of sternum and not including basal fringe of hairs; <xref ref-type="fig" rid="F6">Fig. 23</xref>). S4 midapically with wide, poorly defined truncation (about third width of entire sternum). S6 with midapical truncation ca. one-fifth width of sternum, truncation as wide as long, apical margin of truncation distinctly emarginate.<!--PageBreak--> Gonoforceps narrowed apical to subapical bend, weakly pointed at apical tip in dorsal view (<xref ref-type="fig" rid="F6">Fig. 25</xref>), more or less straight along length in lateral view (<xref ref-type="fig" rid="F6">Fig. 26</xref>).</p></tp:treatment-sec><tp:treatment-sec sec-type="Distribution"><title>Distribution.</title><p> Known only from Highlands County, Florida.</p></tp:treatment-sec><tp:treatment-sec sec-type="Holotype female"><title>Holotype female.</title><p>“USA: FL [Florida]: Highlands Co. Lake Placid, 18 March 2002, J. S. Ascher, ex: <italic><tp:taxon-name>Calamintha ashei</tp:taxon-name></italic>//HOLOTYPE ♀ <italic><tp:taxon-name>Osmia calaminthae</tp:taxon-name></italic> Rightmyer, Ascher, Griswold [red label]” (New York). The type locality is southwest of the town of Lake Placid in an area of the subdivision of Placid Lakes Development that still includes many vacant lots: <named-content xmlns:xlink="http://www.w3.org/1999/xlink" content-type="dwc:verbatimCoordinates" xlink:type="simple">N27.2502, W81.3898</named-content>.</p></tp:treatment-sec><tp:treatment-sec sec-type="Paratypes"><title>Paratypes.</title><p> <bold>USA</bold>: <bold>FLORIDA</bold>, <bold>Highlands Co.</bold>, Lake Placid, 18 March 2002, <italic><tp:taxon-name>Calamintha ashei</tp:taxon-name></italic>, J. S. Ascher (4♀, New York; 1♀, Logan), Archbold Biological Station, 28 March 1988, <italic><tp:taxon-name>Satureja ashei</tp:taxon-name></italic>, A. Warneke (1♀, Lake Placid), 29 March 2000, <italic><tp:taxon-name>Calamintha ashei</tp:taxon-name></italic>, M. Deyrup (1♀, Lake Placid), 10 April 2001, <italic><tp:taxon-name>Calamintha ashei</tp:taxon-name></italic>, M. Deyrup (1♀, Lake Placid), 18 April 1983, H. L. Dozier (1♀, Gainesville), 25 April 1983, <italic><tp:taxon-name>Lupinus diffusus</tp:taxon-name></italic>, A. Schreffler (1♀, Gainesville), Archbold Biological Station, Junction roads 40 &amp; 36 Rosemary Bald, 27 March 2001, <italic><tp:taxon-name>Calamintha ashei</tp:taxon-name></italic>, M. Deyrup (2♀, Lake Placid); Lake Wales Ridge Wildlife and Environmental Area, Gould Road Preserve, N27.13657, W08132495, 15 March 2009, <italic><tp:taxon-name>Ceratiola</tp:taxon-name></italic> scrub, Townes and bowl traps, M. &amp; N. Deyrup, A. May, H. Otte (4♀, Lake Placid; 1♀, Logan); Lake Wales Ridge Wildlife and Environmental Area, Holmes Avenue Preserve, N27.28097 W081.31862, 24 April 2009, <italic><tp:taxon-name>Calamintha ashei</tp:taxon-name></italic>, M. Deyrup (1♀, Lake Placid); Placid Lakes, 8 April 2001, <italic><tp:taxon-name>Calamintha ashei</tp:taxon-name></italic>, Florida scrub habitat, M. Deyrup (3♀, Lake Placid); Placid Lakes Development, 16 March 2002, <italic><tp:taxon-name>Calamintha ashei</tp:taxon-name></italic>, sand pine scrub habitat, M. Deyrup (3♀, Gainesville; 4♀, Lake Placid; 1♀, Logan), 29 March 2007, <italic><tp:taxon-name>Calamintha ashei</tp:taxon-name></italic>, M. Deyrup (2♀, Lake Placid), 30 March 2009, <italic><tp:taxon-name>Calamintha ashei</tp:taxon-name></italic>, J. S. Ascher, D. Webber (3♀, 2♂, New York), 31 March 2009, <italic><tp:taxon-name>Calamintha ashei</tp:taxon-name></italic>, J. S. Ascher, D. Webber (8♀, New York), 3 April 2006, <italic><tp:taxon-name>Calamintha ashei</tp:taxon-name></italic>, J. S. Ascher, C. Dong (4♀, New York), 4 April 2006 (8♀, New York; 1♀, Logan).</p></tp:treatment-sec><tp:treatment-sec sec-type="Additional records"><title>Additional records.</title><p>Four females were collected by H. G. Hall at the type locality on 31 March and others were observed and photographed there by T. Lethbridge on 31 March and 2 Apr 2010 (<xref ref-type="fig" rid="F1">Figs 1–3</xref>; additional photos and informative captions here: http://bugguide.net/node/view/394002/bgimage).</p></tp:treatment-sec><tp:treatment-sec sec-type="Etymology"><title>Etymology.</title><p> The name “calaminthae” is Latin, referring to mint, and is derived from the name of its presumed pollen host plant.</p></tp:treatment-sec><tp:treatment-sec><!--Section generated to contain objects referenced in tp:taxon-treatment.--><fig id="F1" position="float" orientation="portrait"><label>Figures 1–3.</label><caption><p> <bold>1</bold> Flowers of <italic><tp:taxon-name>Calamintha ashei</tp:taxon-name></italic> (Weath.) Shinners (<tp:taxon-name>Lamiaceae</tp:taxon-name>) <bold>2–3</bold> <italic><tp:taxon-name>Osmia calaminthae</tp:taxon-name></italic>, sp. n., visiting flowers of <italic><tp:taxon-name>Calamintha ashei</tp:taxon-name></italic> at Lake Placid, Highlands County, Florida. Photographs by T. Lethbridge.</p></caption><graphic xmlns:xlink="http://www.w3.org/1999/xlink" xlink:href="ZooKeys-148-257-g001.jpg" position="float" orientation="portrait" xlink:type="simple"/></fig><fig id="F3" position="float" orientation="portrait"><label>Figures 5–8.</label><caption><p> Oblique view of female <italic><tp:taxon-name>Osmia</tp:taxon-name></italic> heads <bold>5, 6</bold> <italic><tp:taxon-name>Osmia calaminthae</tp:taxon-name></italic>, holotype specimen <bold>6</bold> Close up of clypeus and paraocular area <bold>7</bold> <italic><tp:taxon-name>Osmia calaminthae</tp:taxon-name></italic>, paratype specimen, showing pollen mass on face <bold>8</bold> <italic><tp:taxon-name>Osmia conjunctoides</tp:taxon-name></italic> (holotype specimen of <italic><tp:taxon-name>Osmia subfasciata miamiensis</tp:taxon-name></italic>).</p></caption><graphic xmlns:xlink="http://www.w3.org/1999/xlink" xlink:href="ZooKeys-148-257-g003.jpg" position="float" orientation="portrait" xlink:type="simple"/></fig></tp:treatment-sec><ref-list><ref id="B8"><mixed-citation xmlns:xlink="http://www.w3.org/1999/xlink" xlink:type="simple"><person-group><name name-style="western"><surname>Deyrup</surname><given-names>M</given-names></name><name name-style="western"><surname>Edirisinghe</surname><given-names>J</given-names></name><name name-style="western"><surname>Norden</surname><given-names>B</given-names></name></person-group> (<year>2002</year>)<article-title> The diversity and floral hosts of bees at the Archbold Biological Station, Florida (Hymenoptera: Apoidea).</article-title><source>Insecta Mundi </source><volume>16</volume>: <fpage>87</fpage>-<lpage>120</lpage>.</mixed-citation></ref></ref-list></tp:taxon-treatment>
