# Supplementary material for: Osmia species (Hymenoptera, Megachilidae) from the southeastern United States with modified facial hairs: taxonomy, host plants, and conservation status
Source: Zookeys. 2011 Nov 21;(148):257–78. doi: 10.3897/zookeys.148.1497 (PMC3264411; doi:10.3897/zookeys.148.1497)
Supplement: XML Treatment for Osmia (Diceratosmia) conjunctoides [file zookeys.148.1497-treatment2.xml]

<!DOCTYPE tp:taxon-treatment
  PUBLIC "-//TaxonX//DTD Taxonomic Treatment Publishing DTD v0 20100105//EN" "tax-treatment-NSO.dtd">
<tp:taxon-treatment xmlns:tp="http://www.plazi.org/taxpub"><tp:treatment-meta><mixed-citation publication-type="journal"><person-group><name><surname>Rightmyer</surname><given-names>Molly G.</given-names></name><name><surname>Deyrup</surname><given-names>Mark</given-names></name><name><surname>Ascher</surname><given-names>John S.</given-names></name><name><surname>Griswold</surname><given-names>Terry</given-names></name></person-group><article-title>
                    <italic>Osmia</italic> species (Hymenoptera, Megachilidae) from the southeastern United States with modified facial hairs:  taxonomy, host plants, and conservation status
                </article-title><source>Zookeys</source><day>21</day><month>11</month><year>2011</year><volume>2011</volume><issue>148</issue><fpage>257</fpage><lpage>278</lpage><pub-id pub-id-type="doi">10.3897/zookeys.148.1497</pub-id></mixed-citation></tp:treatment-meta><tp:nomenclature><tp:taxon-name>
                        <tp:taxon-name-part taxon-name-part-type="genus">Osmia</tp:taxon-name-part>
                        <tp:taxon-name-part taxon-name-part-type="subgenus"> (Diceratosmia) </tp:taxon-name-part>
                        <tp:taxon-name-part taxon-name-part-type="species">conjunctoides</tp:taxon-name-part>
                    <object-id xmlns:xlink="http://www.w3.org/1999/xlink" xlink:type="simple">http://species-id.net/wiki/Osmia_conjunctoides</object-id>
                    </tp:taxon-name><tp:taxon-authority>Robertson</tp:taxon-authority><tp:taxon-status xmlns:xlink="http://www.w3.org/1999/xlink" xlink:type="simple">stat. n.</tp:taxon-status><xref ref-type="fig" rid="F3">Figs 8</xref><xref ref-type="fig" rid="F6">27</xref><xref ref-type="fig" rid="F7">32</xref><tp:nomenclature-citation-list><tp:nomenclature-citation><tp:taxon-name>Osmia conjunctoides</tp:taxon-name><comment><xref ref-type="bibr" rid="B22">Robertson 1893</xref>: 276; <xref ref-type="bibr" rid="B23">Sandhouse 1939</xref>: 140 [synonymy with <italic><tp:taxon-name>Osmia subfasciata</tp:taxon-name></italic>]; Mitchell, 1962:83 [synonymy with <italic><tp:taxon-name>Osmia subfasciata subfasciata</tp:taxon-name></italic>]; LaBerge (in <xref ref-type="bibr" rid="B28">Webb 1980</xref>: 118) [lectotype designation].</comment></tp:nomenclature-citation><tp:nomenclature-citation><tp:taxon-name>Diceratosmia subfasciata conjunctoides</tp:taxon-name><comment> (Robertson); <xref ref-type="bibr" rid="B15">Michener 1949</xref>: 264 [diagnosis].</comment></tp:nomenclature-citation><tp:nomenclature-citation><tp:taxon-name>Osmia (Diceratosmia) subfasciata miamiensis</tp:taxon-name><comment><xref ref-type="bibr" rid="B17">Mitchell 1962</xref>: 84.  syn. n.</comment></tp:nomenclature-citation></tp:nomenclature-citation-list></tp:nomenclature><tp:treatment-sec sec-type="Diagnosis"><title>Diagnosis.</title><p>Females of this species are distinguished from all other <italic><tp:taxon-name>Diceratosmia</tp:taxon-name></italic>, including typical <italic><tp:taxon-name>Osmia (Diceratosmia) subfasciata</tp:taxon-name></italic>, by the nearly uniformly short, straight to slightly hooked hairs on the clypeus and slightly longer hairs on the frons (<xref ref-type="fig" rid="F3">Fig. 8</xref>). <italic><tp:taxon-name>Osmia conjunctoides</tp:taxon-name></italic> is also distinguished from <italic><tp:taxon-name>Osmia subfasciata</tp:taxon-name></italic> by the scopal hairs: in <italic><tp:taxon-name>Osmia conjunctoides</tp:taxon-name></italic>, the apical tips of the hairs on S2 and S3 are weakly tapered, while in <italic><tp:taxon-name>Osmia subfasciata</tp:taxon-name></italic> the hairs are blunt, widened and slightly rounded at their apical tips. The form of clypeal hairs in the female is very similar to that of <italic><tp:taxon-name>Osmia (Melanosmia) calaminthae</tp:taxon-name></italic><!--PageBreak-->; however, in that species the punctures of the metasomal terga are not so large (compare <xref ref-type="fig" rid="F5">Figs 16</xref> and <xref ref-type="fig" rid="F7">32</xref>), there is no carinate ridge on the hind coxa, the parapsidal line is punctiform, and the metasomal terga (especially T1 and T2) lack the distinct, short, dense, pale, apicolateral hair bands characteristic of subgenus <italic><tp:taxon-name>Diceratosmia</tp:taxon-name></italic> (in <italic><tp:taxon-name>Osmia calaminthae</tp:taxon-name></italic> T1 has dense, pale hairs, but these hairs are long and contrast with the short, sparse hairs on T2).</p><p>Males of <italic><tp:taxon-name>Osmia conjunctoides</tp:taxon-name></italic> are extremely similar to <italic><tp:taxon-name>Osmia (Diceratosmia) subfasciata</tp:taxon-name></italic>. Finding reliable characters to distinguish the two species is made problematic by the <!--PageBreak-->availability of only seven male specimens of <italic><tp:taxon-name>Osmia conjunctoides</tp:taxon-name></italic>. This material suffices to permit the two species to be differentiated by the following characters: In <italic><tp:taxon-name>Osmia conjunctoides</tp:taxon-name></italic>, the mesoscutum is more finely and densely punctate than in <italic><tp:taxon-name>Osmia subfasciata</tp:taxon-name></italic> (<italic><tp:taxon-name>Osmia conjunctoides</tp:taxon-name></italic> with ca. 16 punctures between parapsidal line and midline, these punctures distinctly smaller than those on the scutellum; <italic><tp:taxon-name>Osmia subfasciata</tp:taxon-name></italic> with ca. 11 punctures between parapsidal line and midline, these punctures about the same size as those on the scutellum). In dorsal view, T1 of <italic><tp:taxon-name>Osmia conjunctoides</tp:taxon-name></italic> is less concave along its anterior margin, while in <italic><tp:taxon-name>Osmia subfasciata</tp:taxon-name></italic> the anterior margin is strongly curved, forming anterolaterally rounded corners. In addition, <italic><tp:taxon-name>Osmia conjunctoides</tp:taxon-name></italic> is usually a slightly larger bee than <italic><tp:taxon-name>Osmia subfasciata</tp:taxon-name></italic> (6–7 mm vs. 8–9 mm); all examined <italic><tp:taxon-name>Osmia conjunctoides</tp:taxon-name></italic> from Florida and Georgia are dark blue, while all examined <italic><tp:taxon-name>Osmia subfasciata</tp:taxon-name></italic> from throughout its range are a paler greenish blue; however, the male specimen of <italic><tp:taxon-name>Osmia conjunctoides</tp:taxon-name></italic> from Mississippi is greenish blue, similar to <italic><tp:taxon-name>Osmia subfasciata</tp:taxon-name></italic>. In <italic><tp:taxon-name>Osmia conjunctoides</tp:taxon-name></italic>, the lower propodeal triangle tends to be weakly shagreened throughout, while in <italic><tp:taxon-name>Osmia subfasciata</tp:taxon-name></italic> the lower propodeal triangle tends to be shining. In addition, T6 of <italic><tp:taxon-name>Osmia conjunctoides</tp:taxon-name></italic> has an apical, upturned flange that is longer than in examined specimens of <italic><tp:taxon-name>Osmia subfasciata</tp:taxon-name></italic> (ca. 2.0 adjacent puncture diameters in the former versus 1.0 adjacent puncture diameters in the latter).</p><fig id="F7" position="float" orientation="portrait"><label>Figures 27–32.</label><caption><p> <italic><tp:taxon-name>Osmia conjunctoides</tp:taxon-name></italic> (female holotype of <italic><tp:taxon-name>Osmia subfasciata miamiensis</tp:taxon-name></italic>) <bold>27</bold> Dorsal view. <bold>28</bold> Face <bold>29</bold> Mandible, showing the shape and placement of teeth <bold>30</bold> Mandible, showing outer and condylar ridges and overall shape <bold>31</bold> Propodeal triangle <bold>32</bold> T1–T3.</p></caption><graphic xmlns:xlink="http://www.w3.org/1999/xlink" xlink:href="ZooKeys-148-257-g007.jpg" position="float" orientation="portrait" xlink:type="simple"/></fig></tp:treatment-sec><tp:treatment-sec sec-type="Material examined"><title>Material examined.</title><p> <bold>USA: FLORIDA, Citrus Co.</bold>, Inverness, Robertson [1♂, New York], 17 February 1891 [1♂, Champaign (holotype of <italic><tp:taxon-name>Osmia conjunctoides</tp:taxon-name></italic>)]; <bold>Highlands Co.</bold>, Highlands Hammock State Park, 14 April 1968, malaise trap, H. V. Weems Jr. [1♀, Gainesville]; <bold>Hillsborough Co.</bold>, Lutz, 17 March 1926, Krautwurm [1♀, Logan]; <bold>Liberty Co.</bold>, Torreya Ravine, 15 April 1938, F. E. Lutz (1♀, New York); <bold>Miami-Dade Co.</bold>, Cape Florida, 15 February 1925, <italic><tp:taxon-name>Crotolaria</tp:taxon-name></italic>, S. Graenicher [1♀, Washington DC (holotype of <italic><tp:taxon-name>Osmia subfasciata miamiensis</tp:taxon-name></italic>)]; Miami Beach, 8 February 1917, Graenicher [1♂, Raleigh (allotype of <italic><tp:taxon-name>Osmia subfasciata miamiensis</tp:taxon-name></italic>)]; <bold>Seminole Co.</bold>, Lower Wekiva River Preserve State Park, Burn Zone LW-10, S39 T19S R29E, LLP-Turkey Oak, P. Russell, S. Fullerton, 6 February 2001, blue pan trap (1♂, Orlando), 19 February 2001, yellow pan trap (1♂, Orlando), blue pan trap (1♂, Logan); <bold>GEORGIA, St. Catherines Island</bold>, 16–22 April 1983, Rozen, Favreau, Stupakoff (1♀, New York); <bold>MISSISSIPPI, Forrest Co.</bold>, Hattiesburg, 12 March 1944, C. D. Michener (1♂, New York), 6 April 1944 (1♀, New York).</p></tp:treatment-sec><tp:treatment-sec sec-type="Comments"><title>Comments.</title><p><xref ref-type="bibr" rid="B9">Graenicher (1930)</xref> provides brief collecting notes on this species, under the name <italic><tp:taxon-name>Osmia subfasciata</tp:taxon-name></italic>:“This species occurs in the sand dunes at Miami Beach and on Biscayne Key (across the Bay southeast of Miami), and visits the flowers of <italic><tp:taxon-name>Crotalaria pumila</tp:taxon-name></italic>. Dates of capture: February 8, 15, and March 17.”</p><p><xref ref-type="bibr" rid="B15">Michener (1949</xref>: 264) considered a male specimen of <italic><tp:taxon-name>Osmia conjunctoides</tp:taxon-name></italic> from northern peninsular Florida to intergrade with the typical <italic><tp:taxon-name>Osmia subfasciata</tp:taxon-name></italic> in features of T6 and T7 (although not in color). However, he was apparently unaware of the distinct facial and scopal hair features distinguishing females of <italic><tp:taxon-name>Osmia conjunctoides</tp:taxon-name></italic> from <italic><tp:taxon-name>Osmia subfasciata</tp:taxon-name></italic>. Specimens of <italic><tp:taxon-name>Osmia conjunctoides</tp:taxon-name></italic> that we have examined from northern peninsular Florida as well as Mississippi and Georgia are consistent with those from southern Florida in these diagnostic features of the females as well as in the finer punctures of the male mesoscutum. Although <italic><tp:taxon-name>Osmia conjunctoides</tp:taxon-name></italic> and <italic><tp:taxon-name>Osmia subfasciata</tp:taxon-name></italic> <italic>sensu stricto</italic> are extremely similar in the male S4, we do not agree<!--PageBreak--> with the historic placements of this bee as a subspecies or synonym of <italic><tp:taxon-name>Osmia subfasciata</tp:taxon-name></italic> due to the consistent differences in male punctation and female clypeal and scopal hairs.</p><p>According to <xref ref-type="bibr" rid="B17">Mitchell (1962</xref>: 84), two additional female paratype specimens of <italic><tp:taxon-name>Osmia subfasciata miamiensis</tp:taxon-name></italic> exist in Raleigh with the same label data as the male allotype. <xref ref-type="bibr" rid="B20">Pascarella (2008)</xref> also recorded the species from “Charlotte Harbor,” possibly based on distributional records found in <xref ref-type="bibr" rid="B15">Michener (1949)</xref>, but we have not been able to confirm this record. Until we have access to further material, <italic><tp:taxon-name>Osmia conjunctoides</tp:taxon-name></italic> is provisionally considered to range from southern Florida north to Georgia and Mississippi, while we can confirm the presence of typical <italic><tp:taxon-name>Osmia subfasciata</tp:taxon-name></italic> from northeastern Mexico and southeastern California southeast to Alabama and South Carolina, and northeast to Illinois and New Jersey.</p></tp:treatment-sec><tp:treatment-sec><!--Section generated to contain objects referenced in tp:taxon-treatment.--><fig id="F3" position="float" orientation="portrait"><label>Figures 5–8.</label><caption><p> Oblique view of female <italic><tp:taxon-name>Osmia</tp:taxon-name></italic> heads <bold>5, 6</bold> <italic><tp:taxon-name>Osmia calaminthae</tp:taxon-name></italic>, holotype specimen <bold>6</bold> Close up of clypeus and paraocular area <bold>7</bold> <italic><tp:taxon-name>Osmia calaminthae</tp:taxon-name></italic>, paratype specimen, showing pollen mass on face <bold>8</bold> <italic><tp:taxon-name>Osmia conjunctoides</tp:taxon-name></italic> (holotype specimen of <italic><tp:taxon-name>Osmia subfasciata miamiensis</tp:taxon-name></italic>).</p></caption><graphic xmlns:xlink="http://www.w3.org/1999/xlink" xlink:href="ZooKeys-148-257-g003.jpg" position="float" orientation="portrait" xlink:type="simple"/></fig><fig id="F6" position="float" orientation="portrait"><label>Figures 21–26.</label><caption><p> <italic><tp:taxon-name>Osmia calaminthae</tp:taxon-name></italic>, male paratypes <bold>21</bold> Propodeal triangle <bold>22</bold> T6 and T7 <bold>23</bold> S3 and S4, dorsal view <bold>24</bold> S3 and S4, oblique view <bold>25</bold> Genital capsule, dorsal view <bold>26</bold> Genital capsule, lateral view.</p></caption><graphic xmlns:xlink="http://www.w3.org/1999/xlink" xlink:href="ZooKeys-148-257-g006.jpg" position="float" orientation="portrait" xlink:type="simple"/></fig><fig id="F5" position="float" orientation="portrait"><label>Figures 15–20.</label><caption><p> <bold>15, 16</bold> <italic><tp:taxon-name>Osmia calaminthae</tp:taxon-name></italic>, females <bold>15</bold> Propodeal triangle of paratype specimen <bold>16</bold> T1–T3 of holotype specimen <bold>17–20</bold> <italic><tp:taxon-name>Osmia calaminthae</tp:taxon-name></italic>, male paratype <bold>17</bold> Dorsal habitus <bold>18</bold> Lateral habitus <bold>19</bold> Face <bold>20</bold> Mandibles</p></caption><graphic xmlns:xlink="http://www.w3.org/1999/xlink" xlink:href="ZooKeys-148-257-g005.jpg" position="float" orientation="portrait" xlink:type="simple"/></fig></tp:treatment-sec><ref-list><ref id="B22"><mixed-citation xmlns:xlink="http://www.w3.org/1999/xlink" xlink:type="simple"><person-group><name name-style="western"><surname>Robertson</surname><given-names>C</given-names></name></person-group> (<year>1893</year>)<article-title> Notes on bees, with descriptions of new species.</article-title><source>Transactions of the American Entomological Society </source><volume>20</volume>: <fpage>273</fpage>-<lpage>276</lpage>.</mixed-citation></ref><ref id="B23"><mixed-citation xmlns:xlink="http://www.w3.org/1999/xlink" xlink:type="simple"><person-group><name name-style="western"><surname>Sandhouse</surname><given-names>GA</given-names></name></person-group> (<year>1939</year>)<article-title> The North American bees of the genus <italic>Osmia</italic>.</article-title><source>Memoirs of the Entomological Society of Washington </source><volume>1</volume>: <fpage>1</fpage>-<lpage>167</lpage>.</mixed-citation></ref><ref id="B28"><mixed-citation xmlns:xlink="http://www.w3.org/1999/xlink" xlink:type="simple"><person-group><name name-style="western"><surname>Webb</surname><given-names>DW</given-names></name></person-group> (<year>1980</year>)<article-title> Primary insect types in the Illinois Natural History Survey Collection, exclusive of the Collembola and Thysanoptera.</article-title><source>Illinois Natural History Survey Bulletin </source><volume>32</volume>: <fpage>51</fpage>-<lpage>191</lpage>.</mixed-citation></ref><ref id="B15"><mixed-citation xmlns:xlink="http://www.w3.org/1999/xlink" xlink:type="simple"><person-group><name name-style="western"><surname>Michener</surname><given-names>CD</given-names></name></person-group> (<year>1949</year>)<article-title> A revision of the American species of <italic>Diceratosmia</italic> (Hymenoptera, Megachilidae).</article-title><source>Annals of the Entomological Society of America </source><volume>42</volume>: <fpage>258</fpage>-<lpage>264</lpage>.</mixed-citation></ref><ref id="B17"><mixed-citation xmlns:xlink="http://www.w3.org/1999/xlink" xlink:type="simple"><person-group><name name-style="western"><surname>Mitchell</surname><given-names>TD</given-names></name></person-group> (<year>1962</year>)<article-title> The bees of the eastern United States. II.</article-title><source>Technical Bulletin (North Carolina Agricultural Research Station) </source><volume>152</volume>: <fpage>1</fpage>-<lpage>557</lpage>.</mixed-citation></ref><ref id="B9"><mixed-citation xmlns:xlink="http://www.w3.org/1999/xlink" xlink:type="simple"><person-group><name name-style="western"><surname>Graenicher</surname><given-names>S</given-names></name></person-group> (<year>1930</year>)<article-title> Bee-fauna and vegetation of the Miami region of Florida.</article-title><source>Annals of the Entomological Society of America </source><volume>23</volume>: <fpage>153</fpage>-<lpage>174</lpage>.</mixed-citation></ref><ref id="B20"><mixed-citation xmlns:xlink="http://www.w3.org/1999/xlink" xlink:type="simple"><person-group><name name-style="western"><surname>Pascarella</surname><given-names>JB</given-names></name></person-group> (<year>2008</year>)<source> The Bees of Florida. http://www.bio.georgiasouthern.edu/Bio-home/Pascarella/Intro.htm [accessed 28.III.2011]</source></mixed-citation></ref></ref-list></tp:taxon-treatment>
